# Supplementary material for: Hansen’s Disease in Ecuador: Current Status, Knowledge Gaps, and Research Priorities: A Literature Review
Source: Pathogens. 2025 Aug 21;14(8):832. doi: 10.3390/pathogens14080832 (PMC12389554; doi:10.3390/pathogens14080832)
Supplement: Supplementary file 1 [file pathogens-14-00832-s001.zip]

Archive with 1 entries (1 files):
- pathogens-3823120-supplementary.pdf
